# Supplementary material for: Synthesis of Fluorescent, Dumbbell-Shaped Polyurethane Homo- and Heterodendrimers and Their Photophysical Properties
Source: Int J Mol Sci. 2023 Jan 14;24(2):1662. doi: 10.3390/ijms24021662 (PMC9866862; doi:10.3390/ijms24021662)
Supplement: Supplementary file 1 [file ijms-24-01662-s001.zip]

Archive with 1 entries (1 files):
- ijms-2108617-supplementary.pdf
